# Supplementary material for: TCR Fingerprinting and Off-Target Peptide Identification
Source: Front Immunol. 2019 Oct 22;10:2501. doi: 10.3389/fimmu.2019.02501 (PMC6817589; doi:10.3389/fimmu.2019.02501)
Supplement: Supplementary Table 1 — An overview of the peptides selected for validation in AKD10R3 cells. The edit (Hamming) distance defines the minimum number of operations required to transform a peptide sequence into an epitope peptide sequence (SLLMWITQC). HLA-binding affinity (IC50, nM) was predicted by the netMHCpan v3.0 software package. The TCR recognition score was calculated by taking the mean of the predicted scores estimated for binding, activation and killing assays. AKD10R3 activation was measured by quantifying the percentage of EGFP positive cells (as described in Material and Methods). We subtracted background noise from experimental measurements and normalized individual values to the epitope peptide signal (SLLMWITQC). Negative values correspond to measurements below background noise level. [file Data_Sheet_1.xlsx]

## Sheet: Sheet1
Group	Peptide	Gene	Edit distance	HLA binding (IC50)	TCR recognition score	Normalized activation (%)
middle	LLDVPTAAV	IFI30	7	17.8	0.647033	3.861
middle	TLSEVTNQL	SIK2	7	27.2	0.6438	2.3166
middle	GLLGTLVQL	CTNNB1	6	15.1	0.617167	2.1879
middle	SLASLLAKV	BIRC6	7	9.2	0.610548	2.7027
middle	SLLDKIIGA	CAVIN1	5	8.8	0.600033	2.9601
middle	ILTDITKGV	EEF2	7	24.1	0.595767	0
middle	GLLGNVAEV	ZER1	7	7.9	0.586424	2.3166
middle	SVLGSLSSV	NUP50	7	19.6	0.581443	0.643501
middle	SLAELVHAV	SESN1	7	3.2	0.575186	1.1583
middle	SLTGHISTV	PLRG1	6	35.5	0.57361	0.1287
middle	SMAPGLTSV	PAPSS2	7	4.2	0.571505	1.0296
middle	SLDQPTQTV	EIF3C,EIF3CL	6	105.4	0.566862	3.7323
middle	GLYSGVTTV	RRM1	7	8.9	0.565205	0.2574
middle	GLATDVQTV	PSMB3	7	36.6	0.565033	5.14801
middle	GLAESVSTL	IST1	8	26.8	0.557067	6.04891
middle	ALLDRIVSV	NUP205	6	3.1	0.556395	2.3166
middle	FSNGYLASL	SLC29A1	9	324.3	0.5548	0.2574
middle	GLFQGKTPL	TPX2	7	78.1	0.550295	3.0888
middle	GVLPNIQAV	HIST2H2AA4,H2AFX,HIST1H2AI,HIST1H2AK,HIST1H2AL,HIST1H2AC,HIST1H2AB,HIST1H2AM,HIST2H2AA3,HIST2H2AC,HIST1H2AE,HIST1H2AG,HIST1H2AD,HIST1H2AJ,HIST3H2A,HIST1H2AH,HIST1H2AA,HIST2H2AB,H2AFJ	7	72.4	0.5495	0.2574
middle	TLVYHVVGV	SF3B3	8	22.8	0.548519	-2.3166
middle	SLLDPVPEV	GCN1	6	3.4	0.546038	1.4157
middle	LLIPGLATA	NDUFA1	8	10.7	0.541214	2.8314
middle	AMVIFKSGV	CUBN	9	140.4	0.537586	0.1287
middle	GLNEEIARV	NDC80	7	22.5	0.536805	-1.4157
middle	ALFPGVALL	PDIA3	8	9.3	0.532576	1.9305
middle	SMSGPLIGV	URB2	8	9.7	0.52659	4.6332
middle	ALLAGSEYL	EIF3D	7	9.6	0.517648	-2.4453
middle	YLGPHIASV	VMP1	7	3.1	0.505086	-0.900901
middle	SIYPSPTGV	PRPF8	7	41.8	0.498057	1.0296
middle	AALPNVYEV	MCM5	8	80.9	0.494048	2.1879
middle	SLLPAIVEL	PPP2R1B,PPP2R1A	5	9	0.491919	-0.643501
middle	ILGLGYPSL	CTSE	8	110.3	0.491605	2.0592
middle	TLIEDILGV	TRPC4AP	7	3.7	0.486567	-0.772201
middle	ILDAGGHNV	PSMD1	8	21.7	0.483905	3.2175
middle	SLWGQPAEA	COL4A5	7	39.1	0.469895	0.900901
middle	ALFGALFLA	PLTP	8	5.1	0.469667	2.0592
middle	AILPTSIFL	PRMT5	8	92.6	0.468876	0.1287
middle	SIIGRLLEV	PPP1CA	8	7.8	0.465086	-3.9897
middle	SLLEKSLGL	EEF1E1	6	17.5	0.464538	1.8018
middle	GLVPFLVSV	KPNA2	8	4.6	0.464229	0.772201
middle	RLSEAIVTV	TMEM69	7	5.7	0.4623	-0.900901
middle	SLFGGSVKL	PDCD6IP	7	15.2	0.462081	3.9897
middle	SLIGHLQTL	DUSP5	6	13.2	0.459695	0
middle	KLSELEAAL	KRT8	8	14.4	0.459152	2.574
middle	GLVGSLQEV	ANAPC1	8	11	0.458967	5.40541
middle	GLKGRVFEV	RPS3A	8	60.4	0.451238	0.514801
middle	ALTPVVVTL	CDK4	8	25.1	0.446671	0.900901
middle	ALAPGLPTA	NENF	8	11.9	0.445652	1.6731
middle	AIIGGTFTV	ERGIC1	9	4.7	0.445114	4.6332
middle	ALTGHLEEV	ANXA1	8	17.2	0.44431	1.9305
middle	ALSGHLETV	ANXA2	8	13.5	0.443662	1.8018
middle	GLLPDVPSL	MBOAT7	7	9.1	0.443224	3.861
middle	ALFEGKVQL	WDR19	7	12.2	0.43981	-0.514801
middle	ALLPIFFGA	HM13	7	13.1	0.436376	0
middle	SLSEKTVLL	CD59	7	28.7	0.432943	1.1583
middle	ALLPSSPTL	BRF1	7	24.2	0.431324	1.0296
middle	YLPPATQVV	EIF4A3	7	19	0.41971	-3.0888
middle	RMLPHAPGV	HDAC2,HDAC1	8	6.1	0.417519	-1.1583
middle	LLGPPPVGV	CIZ1	8	26.9	0.416386	2.1879
middle	KLHGVNINV	RBM4,RBM4B	8	26	0.400462	-0.900901
middle	KLGSVPVTV	TCAF1	8	25.2	0.375695	4.5045
middle	KVGPVPVLV	SEC61B	9	114.1	0.362281	1.8018
middle	SLFPGQVVI	POLA2	7	35.8	0.351576	0.1287
middle	ALNPADITV	NELFCD	7	21.7	0.345914	4.1184
middle	SLFPGKLEV	FLII	7	7.6	0.289495	0.3861

## Sheet: binding
position_plate	id	peptide	rep1	rep2	rep3
A1	Agen_880	ALLMWITQV	80.8	86.4	78.4
A2	Agen_892	CLLMWITQV	95.1	88.7	68.8
A3	Agen_883	DLLMWITQV	95.9	78.9	73.9
A4	Agen_882	ELLMWITQV	93.5	90.3	80.2
A5	Agen_895	FLLMWITQV	82.7	69.1	NA
A6	Agen_881	GLLMWITQV	87.6	75.4	71.1
A7	Agen_897	HLLMWITQV	86.8	89.4	69.6
A8	Agen_889	ILLMWITQV	90.7	82	78.7
A9	Agen_886	KLLMWITQV	83.3	74.4	80.3
A10	Agen_894	LLLMWITQV	93.7	71.5	82.2
A11	Agen_888	MLLMWITQV	91.9	72.4	77.1
A12	Agen_887	NLLMWITQV	91.8	77.7	76.7
B1	Agen_898	PLLMWITQV	91.9	80.2	78.3
B2	Agen_896	QLLMWITQV	92.5	78.9	79
B3	Agen_885	RLLMWITQV	82.5	77.3	77.9
B4	Agen_890	TLLMWITQV	89.7	80.6	79.9
B5	Agen_884	VLLMWITQV	94.1	82	80.7
B6	Agen_891	WLLMWITQV	93	55.8	68.7
B7	Agen_893	YLLMWITQV	87.3	75.5	80.5
B8	Agen_899	SLAMWITQV	89.3	83.7	81.1
B9	Agen_912	SLCMWITQV	73.3	74.1	77.2
B10	Agen_902	SLDMWITQV	88.8	78.2	82.6
B11	Agen_901	SLEMWITQV	93	84.5	80.4
B12	Agen_914	SLFMWITQV	84.2	63.1	78.2
C1	Agen_900	SLGMWITQV	76	71.7	61.7
C2	Agen_916	SLHMWITQV	95.2	79.2	80.5
C3	Agen_909	SLIMWITQV	89.6	68.4	72.9
C4	Agen_906	SLKMWITQV	83.7	69.4	73.2
C5	Agen_908	SLMMWITQV	96.4	81.7	80.4
C6	Agen_907	SLNMWITQV	98.1	79.5	77.8
C7	Agen_917	SLPMWITQV	84.4	82.5	83
C8	Agen_915	SLQMWITQV	84.5	84.3	80.7
C9	Agen_904	SLRMWITQV	79.6	79.4	74.8
C10	Agen_905	SLSMWITQV	78.7	80.6	76.8
C11	Agen_910	SLTMWITQV	88.5	80	79.8
C12	Agen_903	SLVMWITQV	82.8	77	79.4
D1	Agen_911	SLWMWITQV	87.5	76.4	75.3
D2	Agen_913	SLYMWITQV	78.8	70.1	67.5
D3	Agen_918	SLLAWITQV	60.2	42.7	38.5
D4	Agen_930	SLLCWITQV	32	39.4	34.3
D5	Agen_921	SLLDWITQV	85.3	57.1	53.9
D6	Agen_920	SLLEWITQV	0	0.37	0.19
D7	Agen_933	SLLFWITQV	6.15	23.4	15.5
D8	Agen_919	SLLGWITQV	46.1	29.7	20
D9	Agen_935	SLLHWITQV	6.89	0.4	0.54
D10	Agen_927	SLLIWITQV	28.6	40.8	28.3
D11	Agen_925	SLLKWITQV	84.5	62	72.8
D12	Agen_932	SLLLWITQV	86.6	81.8	71.4
E1	Agen_926	SLLNWITQV	72.8	76.9	67.2
E2	Agen_936	SLLPWITQV	1.16	0.14	0
E3	Agen_934	SLLQWITQV	98	79	86.5
E4	Agen_923	SLLRWITQV	0	0.13	0
E5	Agen_924	SLLSWITQV	71.4	43.4	47.6
E6	Agen_928	SLLTWITQV	80.9	77	82.9
E7	Agen_922	SLLVWITQV	49	35.1	39.6
E8	Agen_929	SLLWWITQV	0.25	0.14	0.31
E9	Agen_931	SLLYWITQV	4.2	26.1	3.62
E10	Agen_937	SLLMAITQV	0	0.61	0.059
E11	Agen_949	SLLMCITQV	33	29.6	30.2
E12	Agen_940	SLLMDITQV	0	0.091	0
F1	Agen_939	SLLMEITQV	0	0.068	0.19
F2	Agen_952	SLLMFITQV	8.45	26.5	0.84
F3	Agen_938	SLLMGITQV	0	0.086	0.19
F4	Agen_954	SLLMHITQV	0	0.065	0.049
F5	Agen_947	SLLMIITQV	0.57	9.79	2.44
F6	Agen_944	SLLMKITQV	0	0.12	0
F7	Agen_951	SLLMLITQV	3.57	7.78	1.68
F8	Agen_946	SLLMMITQV	39.2	36.6	29.4
F9	Agen_945	SLLMNITQV	1.1	0	0.15
F10	Agen_955	SLLMPITQV	0	0.18	0.084
F11	Agen_953	SLLMQITQV	13.5	15.1	8.97
F12	Agen_942	SLLMRITQV	0	0.18	0
G1	Agen_943	SLLMSITQV	0	0.14	0.29
G2	Agen_948	SLLMTITQV	0.5	19.9	0.4
G3	Agen_941	SLLMVITQV	0.76	0.52	0.28
G4	Agen_950	SLLMYITQV	1.8	9.67	0.68
G5	Agen_956	SLLMWATQV	42.3	18.8	16.4
G6	Agen_968	SLLMWCTQV	78.6	65.8	51.2
G7	Agen_959	SLLMWDTQV	0.58	0.094	0.073
G8	Agen_958	SLLMWETQV	0	0.19	0
G9	Agen_971	SLLMWFTQV	10.5	24.7	20
G10	Agen_957	SLLMWGTQV	19.6	6.11	6.06
G11	Agen_973	SLLMWHTQV	31.7	4.22	2.99
G12	Agen_963	SLLMWKTQV	0	0.31	0.27
H1	Agen_970	SLLMWLTQV	88.3	78.7	75.3
H2	Agen_965	SLLMWMTQV	84.1	72.8	68
H3	Agen_964	SLLMWNTQV	8.09	28.9	14.2
H4	Agen_974	SLLMWPTQV	53.8	43.6	34.5
H5	Agen_972	SLLMWQTQV	0.46	1.22	0.36
H6	Agen_961	SLLMWRTQV	0	0.075	0.058
H7	Agen_962	SLLMWSTQV	84.8	64.7	65.5
H8	Agen_966	SLLMWTTQV	75.3	71.4	54.3
H9	Agen_960	SLLMWVTQV	89.3	76	75.4
H10	Agen_967	SLLMWWTQV	22.1	15.8	10.4
H11	Agen_969	SLLMWYTQV	50	36.6	28.4
H12	Agen_975	SLLMWIAQV	79.5	68.4	67.3
A1	Agen_987	SLLMWICQV	29	38.5	56.7
A2	Agen_978	SLLMWIDQV	85.2	65.3	72.3
A3	Agen_977	SLLMWIEQV	1.49	2.18	1.04
A4	Agen_990	SLLMWIFQV	49	4.02	5.44
A5	Agen_976	SLLMWIGQV	68	26.5	32.1
A6	Agen_992	SLLMWIHQV	65	45.5	30.9
A7	Agen_985	SLLMWIIQV	56.7	8.7	10.4
A8	Agen_982	SLLMWIKQV	78.7	34.1	46.3
A9	Agen_989	SLLMWILQV	3	1.89	1.42
A10	Agen_984	SLLMWIMQV	28.4	22.6	17.8
A11	Agen_983	SLLMWINQV	86.8	70.1	69.1
A12	Agen_993	SLLMWIPQV	0.54	0.29	0.13
B1	Agen_991	SLLMWIQQV	5.13	8.91	5.15
B2	Agen_980	SLLMWIRQV	71.4	38.6	48.4
B3	Agen_981	SLLMWISQV	95	94.7	93.4
B4	Agen_979	SLLMWIVQV	41.5	17.7	4.55
B5	Agen_986	SLLMWIWQV	40.6	7.9	2.72
B6	Agen_988	SLLMWIYQV	42.9	12.1	9.61
B7	Agen_994	SLLMWITAV	65.5	35.1	32.5
B8	Agen_1007	SLLMWITCV	31.7	6.79	2.35
B9	Agen_997	SLLMWITDV	0	0	0.088
B10	Agen_996	SLLMWITEV	0	0.37	0.18
B11	Agen_1010	SLLMWITFV	35.5	9.94	6.75
B12	Agen_995	SLLMWITGV	70.8	56.3	52.5
C1	Agen_1011	SLLMWITHV	19.8	6.64	11.3
C2	Agen_1004	SLLMWITIV	18.1	6.91	9.29
C3	Agen_1001	SLLMWITKV	30.5	10	12.6
C4	Agen_1009	SLLMWITLV	22.7	13.7	16.4
C5	Agen_1003	SLLMWITMV	49.1	9.7	8.07
C6	Agen_1002	SLLMWITNV	2.52	0.98	0.54
C7	Agen_1013	SLLMWITPV	0	0.44	0.39
C8	Agen_999	SLLMWITRV	6.06	0.18	0
C9	Agen_1000	SLLMWITSV	0	0.43	0.13
C10	Agen_1005	SLLMWITTV	0.61	1.8	1.15
C11	Agen_998	SLLMWITVV	44.4	13.5	16.8
C12	Agen_1006	SLLMWITWV	21.8	0.83	0
D1	Agen_1008	SLLMWITYV	60.5	14.4	9.48
D2	epitope	SLLMWITQV	97.6	69.9	81.1
D3	wildtype	SLLMWITQC	88.6	80.6	93
D4	background	XXX	0	0	0

## Sheet: activation
position_plate	id	peptide	rep1	rep2	rep3
A1	Agen_880	ALLMWITQV	21.1	19.8	13.7
A2	Agen_892	CLLMWITQV	21.3	20.8	12.7
A3	Agen_883	DLLMWITQV	7.58	12	5.77
A4	Agen_882	ELLMWITQV	12.2	12.4	8.1
A5	Agen_895	FLLMWITQV	12	15.6	12.2
A6	Agen_881	GLLMWITQV	19	20.7	15
A7	Agen_897	HLLMWITQV	22.5	15.9	11.6
A8	Agen_889	ILLMWITQV	19.8	20.7	18
A9	Agen_886	KLLMWITQV	20.6	16.9	5.11
A10	Agen_894	LLLMWITQV	18.5	20.7	28.6
A11	Agen_888	MLLMWITQV	18.3	21.6	18
A12	Agen_887	NLLMWITQV	19	19.9	19.6
B1	Agen_898	PLLMWITQV	15.8	16.3	7.02
B2	Agen_896	QLLMWITQV	17.1	18.7	9.92
B3	Agen_885	RLLMWITQV	20.4	17.1	15.9
B4	Agen_890	TLLMWITQV	22.1	19.5	9.74
B5	Agen_884	VLLMWITQV	18.4	19.4	13.8
B6	Agen_891	WLLMWITQV	14.9	15.4	8.97
B7	Agen_893	YLLMWITQV	17.6	17	9.97
B8	Agen_899	SLAMWITQV	21.3	18.2	11
B9	Agen_912	SLCMWITQV	18.8	17.7	11.8
B10	Agen_902	SLDMWITQV	17.8	17.7	16.7
B11	Agen_901	SLEMWITQV	12.5	10.5	7.72
B12	Agen_914	SLFMWITQV	15.4	15.4	9.82
C1	Agen_900	SLGMWITQV	16.3	14.9	12
C2	Agen_916	SLHMWITQV	18.6	16.7	9.44
C3	Agen_909	SLIMWITQV	17.8	16.4	13
C4	Agen_906	SLKMWITQV	17	16.1	14.3
C5	Agen_908	SLMMWITQV	17.6	16.7	13
C6	Agen_907	SLNMWITQV	20	16.9	15.5
C7	Agen_917	SLPMWITQV	14.8	15	13.5
C8	Agen_915	SLQMWITQV	20.7	18.4	12.5
C9	Agen_904	SLRMWITQV	11	14.1	9.67
C10	Agen_905	SLSMWITQV	16.9	14.9	11
C11	Agen_910	SLTMWITQV	16.2	16.1	12.8
C12	Agen_903	SLVMWITQV	19.7	19.7	12
D1	Agen_911	SLWMWITQV	17.8	18.5	9.86
D2	Agen_913	SLYMWITQV	12.1	10.8	7.01
D3	Agen_918	SLLAWITQV	7.1	6.93	4.53
D4	Agen_930	SLLCWITQV	8.78	8.75	5.66
D5	Agen_921	SLLDWITQV	7.58	9.35	9.25
D6	Agen_920	SLLEWITQV	3.82	0.91	0.9
D7	Agen_933	SLLFWITQV	5.59	2.61	1.91
D8	Agen_919	SLLGWITQV	5.26	1.42	1.18
D9	Agen_935	SLLHWITQV	5.49	2.9	3.57
D10	Agen_927	SLLIWITQV	6	2.91	2.39
D11	Agen_925	SLLKWITQV	12.6	16.7	17.3
D12	Agen_932	SLLLWITQV	20.4	19.6	15.3
E1	Agen_926	SLLNWITQV	9.24	12.1	11.5
E2	Agen_936	SLLPWITQV	5.16	2.12	2.31
E3	Agen_934	SLLQWITQV	15.8	18.7	21.2
E4	Agen_923	SLLRWITQV	5.14	2.75	2.15
E5	Agen_924	SLLSWITQV	4.85	2.11	1.62
E6	Agen_928	SLLTWITQV	16.8	19.5	17.7
E7	Agen_922	SLLVWITQV	8.31	6.5	4.95
E8	Agen_929	SLLWWITQV	4.55	0.85	0.88
E9	Agen_931	SLLYWITQV	10.4	12.4	8.8
E10	Agen_937	SLLMAITQV	6.22	5.27	3.69
E11	Agen_949	SLLMCITQV	4.44	1.39	1.06
E12	Agen_940	SLLMDITQV	4.52	0.97	0.6
F1	Agen_939	SLLMEITQV	4.38	1.33	0.68
F2	Agen_952	SLLMFITQV	5.16	0.82	0.79
F3	Agen_938	SLLMGITQV	5.49	1.27	0.93
F4	Agen_954	SLLMHITQV	4.14	0.71	0.58
F5	Agen_947	SLLMIITQV	4.22	0.8	0.99
F6	Agen_944	SLLMKITQV	4.88	0.72	0.83
F7	Agen_951	SLLMLITQV	6.04	3.4	2.2
F8	Agen_946	SLLMMITQV	5.98	2.17	0.98
F9	Agen_945	SLLMNITQV	7.74	10.1	6.5
F10	Agen_955	SLLMPITQV	5.81	5.08	4.57
F11	Agen_953	SLLMQITQV	4.69	1.07	0.96
F12	Agen_942	SLLMRITQV	5.54	4.23	2.38
G1	Agen_943	SLLMSITQV	3.44	1.11	0.79
G2	Agen_948	SLLMTITQV	4.44	0.73	0.78
G3	Agen_941	SLLMVITQV	4.41	0.99	0.71
G4	Agen_950	SLLMYITQV	8.35	6.07	4.13
G5	Agen_956	SLLMWATQV	8.67	7.21	9.45
G6	Agen_968	SLLMWCTQV	12	11.6	9.3
G7	Agen_959	SLLMWDTQV	4.35	1.45	0.96
G8	Agen_958	SLLMWETQV	4.71	1.65	0.95
G9	Agen_971	SLLMWFTQV	8.75	9.6	12.7
G10	Agen_957	SLLMWGTQV	7.01	9.4	9.04
G11	Agen_973	SLLMWHTQV	7.15	10.1	11.4
G12	Agen_963	SLLMWKTQV	4.31	1.36	0.74
H1	Agen_970	SLLMWLTQV	14.8	18.2	19.8
H2	Agen_965	SLLMWMTQV	12.6	16	19.2
H3	Agen_964	SLLMWNTQV	5.9	7.64	10.1
H4	Agen_974	SLLMWPTQV	6.29	5.75	6.36
H5	Agen_972	SLLMWQTQV	4.25	3.24	5.85
H6	Agen_961	SLLMWRTQV	4.25	1.45	1.15
H7	Agen_962	SLLMWSTQV	9.16	14.2	17.5
H8	Agen_966	SLLMWTTQV	9.41	14.4	17.5
H9	Agen_960	SLLMWVTQV	18.1	20.8	23
H10	Agen_967	SLLMWWTQV	9.57	14.5	16.8
H11	Agen_969	SLLMWYTQV	8.56	10.5	11.3
H12	Agen_975	SLLMWIAQV	10.9	14.7	13.9
A1	Agen_987	SLLMWICQV	9.53	8.59	6.3
A2	Agen_978	SLLMWIDQV	15.5	17.7	23.2
A3	Agen_977	SLLMWIEQV	4.32	3.46	4.18
A4	Agen_990	SLLMWIFQV	3.75	1.22	1.03
A5	Agen_976	SLLMWIGQV	8.03	8.74	7.33
A6	Agen_992	SLLMWIHQV	6.82	7.21	7.68
A7	Agen_985	SLLMWIIQV	4.84	3.16	4.08
A8	Agen_982	SLLMWIKQV	6.99	2.21	1.35
A9	Agen_989	SLLMWILQV	3.4	1.57	1.31
A10	Agen_984	SLLMWIMQV	5.59	3.64	2.91
A11	Agen_983	SLLMWINQV	11.3	14	15.6
A12	Agen_993	SLLMWIPQV	5.1	3.1	4.1
B1	Agen_991	SLLMWIQQV	3.5	1.83	1.24
B2	Agen_980	SLLMWIRQV	5.07	1.88	1.29
B3	Agen_981	SLLMWISQV	20.3	17.2	14
B4	Agen_979	SLLMWIVQV	5.19	2.73	2.47
B5	Agen_986	SLLMWIWQV	5.45	5.61	4.43
B6	Agen_988	SLLMWIYQV	3.94	3.2	2.3
B7	Agen_994	SLLMWITAV	4.83	11.1	7.85
B8	Agen_1007	SLLMWITCV	4.8	1.19	0.81
B9	Agen_997	SLLMWITDV	4.7	1.31	0.84
B10	Agen_996	SLLMWITEV	4.02	1.12	0.77
B11	Agen_1010	SLLMWITFV	5.09	1.15	0.73
B12	Agen_995	SLLMWITGV	4.89	2.59	1.58
C1	Agen_1011	SLLMWITHV	3.93	1.15	0.77
C2	Agen_1004	SLLMWITIV	3.9	1.3	1.04
C3	Agen_1001	SLLMWITKV	3.81	2.27	1.93
C4	Agen_1009	SLLMWITLV	4.88	1.03	0.76
C5	Agen_1003	SLLMWITMV	4.48	1.22	1.01
C6	Agen_1002	SLLMWITNV	4.56	2.51	2.36
C7	Agen_1013	SLLMWITPV	3.8	2.14	1.69
C8	Agen_999	SLLMWITRV	3.78	1.32	1.07
C9	Agen_1000	SLLMWITSV	3.47	0.98	0.78
C10	Agen_1005	SLLMWITTV	4.15	1.2	0.74
C11	Agen_998	SLLMWITVV	4.78	1.06	0.94
C12	Agen_1006	SLLMWITWV	4.32	1	0.72
D1	Agen_1008	SLLMWITYV	4.77	0.98	0.57
D2	epitope	SLLMWITQV	19	18.3	12.2
D3	wildtype	SLLMWITQC	21	NA	13.4
D4	background	XXX	3.59	1.06	0.83

## Sheet: killing
position_plate	id	peptide	run1	run2
A1	Agen_880	ALLMWITQV	54.4	40.9
A2	Agen_892	CLLMWITQV	60.5	46.4
A3	Agen_883	DLLMWITQV	26.4	23.4
A4	Agen_882	ELLMWITQV	27	16.8
A5	Agen_895	FLLMWITQV	41.8	34.9
A6	Agen_881	GLLMWITQV	49.2	48.2
A7	Agen_897	HLLMWITQV	55.1	33.2
A8	Agen_889	ILLMWITQV	52.3	50.7
A9	Agen_886	KLLMWITQV	62.2	35.2
A10	Agen_894	LLLMWITQV	60.1	53.7
A11	Agen_888	MLLMWITQV	57.5	52.5
A12	Agen_887	NLLMWITQV	59.6	44.2
B1	Agen_898	PLLMWITQV	45.7	54.5
B2	Agen_896	QLLMWITQV	52.4	48.7
B3	Agen_885	RLLMWITQV	57	45.8
B4	Agen_890	TLLMWITQV	55.1	46.1
B5	Agen_884	VLLMWITQV	46.1	40.9
B6	Agen_891	WLLMWITQV	42.7	36.6
B7	Agen_893	YLLMWITQV	49.6	35.9
B8	Agen_899	SLAMWITQV	44.1	42.5
B9	Agen_912	SLCMWITQV	44.2	36.7
B10	Agen_902	SLDMWITQV	39.4	35.9
B11	Agen_901	SLEMWITQV	17.1	13.1
B12	Agen_914	SLFMWITQV	39.4	30.1
C1	Agen_900	SLGMWITQV	41.2	25.9
C2	Agen_916	SLHMWITQV	45.2	40.4
C3	Agen_909	SLIMWITQV	49.9	50.1
C4	Agen_906	SLKMWITQV	33.4	21.4
C5	Agen_908	SLMMWITQV	47.3	30.4
C6	Agen_907	SLNMWITQV	50	29.1
C7	Agen_917	SLPMWITQV	27.5	17.4
C8	Agen_915	SLQMWITQV	50.3	29
C9	Agen_904	SLRMWITQV	25	19.6
C10	Agen_905	SLSMWITQV	42.1	33.4
C11	Agen_910	SLTMWITQV	39.8	26.7
C12	Agen_903	SLVMWITQV	48.9	43.2
D1	Agen_911	SLWMWITQV	46.4	31.7
D2	Agen_913	SLYMWITQV	38.5	28.6
D3	Agen_918	SLLAWITQV	23.5	44.4
D4	Agen_930	SLLCWITQV	32.8	27
D5	Agen_921	SLLDWITQV	30.7	21.6
D6	Agen_920	SLLEWITQV	2.37	7.65
D7	Agen_933	SLLFWITQV	12.2	43.6
D8	Agen_919	SLLGWITQV	1.8	7.77
D9	Agen_935	SLLHWITQV	9.38	8.75
D10	Agen_927	SLLIWITQV	11.6	58.7
D11	Agen_925	SLLKWITQV	40.9	34.5
D12	Agen_932	SLLLWITQV	59.2	54
E1	Agen_926	SLLNWITQV	36	32.2
E2	Agen_936	SLLPWITQV	5.76	6.88
E3	Agen_934	SLLQWITQV	53.3	35.3
E4	Agen_923	SLLRWITQV	3.95	7.65
E5	Agen_924	SLLSWITQV	3.12	7.39
E6	Agen_928	SLLTWITQV	42.9	34.9
E7	Agen_922	SLLVWITQV	21	36.4
E8	Agen_929	SLLWWITQV	0.78	7.96
E9	Agen_931	SLLYWITQV	24.3	15.7
E10	Agen_937	SLLMAITQV	7.99	11.5
E11	Agen_949	SLLMCITQV	3.44	36.1
E12	Agen_940	SLLMDITQV	1.04	7.53
F1	Agen_939	SLLMEITQV	2.34	9.85
F2	Agen_952	SLLMFITQV	1.36	15.6
F3	Agen_938	SLLMGITQV	2.1	11
F4	Agen_954	SLLMHITQV	0.93	7.61
F5	Agen_947	SLLMIITQV	1.13	18.1
F6	Agen_944	SLLMKITQV	1.22	6.63
F7	Agen_951	SLLMLITQV	8.67	24.2
F8	Agen_946	SLLMMITQV	6.98	59.7
F9	Agen_945	SLLMNITQV	15.8	13.5
F10	Agen_955	SLLMPITQV	11.3	14.9
F11	Agen_953	SLLMQITQV	1.24	9.41
F12	Agen_942	SLLMRITQV	5.27	13.8
G1	Agen_943	SLLMSITQV	1.79	9.99
G2	Agen_948	SLLMTITQV	0.89	6.37
G3	Agen_941	SLLMVITQV	1.33	13.3
G4	Agen_950	SLLMYITQV	28.2	22.4
G5	Agen_956	SLLMWATQV	25.3	23.9
G6	Agen_968	SLLMWCTQV	31.3	21.1
G7	Agen_959	SLLMWDTQV	2.6	8.06
G8	Agen_958	SLLMWETQV	1.79	7.35
G9	Agen_971	SLLMWFTQV	27.5	28.6
G10	Agen_957	SLLMWGTQV	23.7	22
G11	Agen_973	SLLMWHTQV	25.8	27.7
G12	Agen_963	SLLMWKTQV	1.39	5.45
H1	Agen_970	SLLMWLTQV	44.6	35.9
H2	Agen_965	SLLMWMTQV	45	34.2
H3	Agen_964	SLLMWNTQV	34.3	30.2
H4	Agen_974	SLLMWPTQV	16.3	11.4
H5	Agen_972	SLLMWQTQV	14	17.7
H6	Agen_961	SLLMWRTQV	1.54	9.08
H7	Agen_962	SLLMWSTQV	38.1	36.7
H8	Agen_966	SLLMWTTQV	34.4	38.1
H9	Agen_960	SLLMWVTQV	43.5	39.9
H10	Agen_967	SLLMWWTQV	27.6	31.9
H11	Agen_969	SLLMWYTQV	25.8	25.1
H12	Agen_975	SLLMWIAQV	31.8	32
A1	Agen_987	SLLMWICQV	31.5	26.9
A2	Agen_978	SLLMWIDQV	41.5	37.1
A3	Agen_977	SLLMWIEQV	11.5	13.2
A4	Agen_990	SLLMWIFQV	2.65	18.4
A5	Agen_976	SLLMWIGQV	27.1	31.8
A6	Agen_992	SLLMWIHQV	28.7	24.7
A7	Agen_985	SLLMWIIQV	14.6	16.8
A8	Agen_982	SLLMWIKQV	11.9	71.2
A9	Agen_989	SLLMWILQV	2.7	15
A10	Agen_984	SLLMWIMQV	10.3	17.6
A11	Agen_983	SLLMWINQV	42.3	30.2
A12	Agen_993	SLLMWIPQV	10.1	8.76
B1	Agen_991	SLLMWIQQV	2.39	24.7
B2	Agen_980	SLLMWIRQV	9.92	58.6
B3	Agen_981	SLLMWISQV	45.4	37.8
B4	Agen_979	SLLMWIVQV	12.2	17.7
B5	Agen_986	SLLMWIWQV	20.2	23.8
B6	Agen_988	SLLMWIYQV	9.91	19.3
B7	Agen_994	SLLMWITAV	27.6	18.4
B8	Agen_1007	SLLMWITCV	0.96	14.2
B9	Agen_997	SLLMWITDV	0.78	12.2
B10	Agen_996	SLLMWITEV	1.5	13.9
B11	Agen_1010	SLLMWITFV	2.19	20.3
B12	Agen_995	SLLMWITGV	5.85	20.7
C1	Agen_1011	SLLMWITHV	1.41	23.7
C2	Agen_1004	SLLMWITIV	1.89	31.7
C3	Agen_1001	SLLMWITKV	9.14	28.6
C4	Agen_1009	SLLMWITLV	2.17	21.3
C5	Agen_1003	SLLMWITMV	2.7	29.1
C6	Agen_1002	SLLMWITNV	6.47	12.3
C7	Agen_1013	SLLMWITPV	4.27	9.79
C8	Agen_999	SLLMWITRV	1.23	10.9
C9	Agen_1000	SLLMWITSV	0.93	5.64
C10	Agen_1005	SLLMWITTV	1.84	11.3
C11	Agen_998	SLLMWITVV	2.69	22.6
C12	Agen_1006	SLLMWITWV	0.95	14.9
D1	Agen_1008	SLLMWITYV	1.26	11.5
D2	epitope	SLLMWITQV	60.3	38.5
D3	wildtype	SLLMWITQC	48.5	30.2
D4	background	XXX	0.95	3.59
